# Supplementary material for: A Change in Conservation Status of Pachyphytum caesium (Crassulaceae), a Threatened Species from Central Mexico Based on Genetic Studies
Source: Biology (Basel). 2022 Feb 27;11(3):379. doi: 10.3390/biology11030379 (PMC8945335; doi:10.3390/biology11030379)
Supplement: Supplementary file 1 [file biology-11-00379-s001.zip]

Archive with 1 entries (1 files):
- biology-1569029-supplementary.pdf
